# Supplementary material for: Psychosomatic Profiles and Their Association with Health Behaviors in Patients with Inflammatory Bowel Disease (IBD) and Low Disease Activity
Source: J Clin Med. 2025 Nov 9;14(22):7944. doi: 10.3390/jcm14227944 (PMC12653361; doi:10.3390/jcm14227944)
Supplement: Supplementary file 1 [file jcm-14-07944-s001.zip]

Archive with 1 entries (1 files):
- jcm-3886793-supplementary.pdf
